# Supplementary material for: A Series of Novel 3D Coordination Polymers Based on the Quinoline-2,4-dicarboxylate Building Block and Lanthanide(III) Ions—Temperature Dependence Investigations
Source: Molecules. 2023 Aug 30;28(17):6360. doi: 10.3390/molecules28176360 (PMC10489008; doi:10.3390/molecules28176360)
Supplement: Supplementary file 1 [file molecules-28-06360-s001.zip]

Archive with 1 entries (1 files):
- molecules-2541065-supplementary.pdf
